# Supplementary material for: Disease Specific Productivity of American Cancer Hospitals
Source: PLoS One. 2015 Mar 17;10(3):e0121233. doi: 10.1371/journal.pone.0121233 (PMC4364111; doi:10.1371/journal.pone.0121233)
Supplement: S1 Table — This table lists the disease-specific search terms used to classify trials. For clinical trial entries from Clinicaltrials.gov, the title, condition, and descriptive text of each trial was searched for each of the keywords (kw1–8), as well as the regular expression. The formatting of the regular expressions is such that, for example, ‘gastric.{1,100}cancer’ will detect any instances of the word ‘cancer’ within 100 characters after the word ‘gastric’, while ‘gastric cancer’ will only detect instances of that exact phrase. Detection of any of the keywords or the regular expression causes a trial to be classified as studying that disease. The MeSH terms are the terms used in PubMed with this ‘[mesh]’ tag to detect publications pertaining to that diagnosis. (CSV) [file pone.0121233.s001.csv]

kw1	kw2	kw3	kw4	kw5	kw6	kw7	kw8	regular expression	MeSH term
head and neck squamous cell cancer	hnscc	head and neck cancer	oral cancer	tongue cancer	pharyngeal cancer	laryngeal cancer		head and neck.{1,100}cancer	(head and neck neoplasms [MESH] NOT (Esophageal Neoplasms[MESH] OR Thyroid Neoplasms[MESH] OR Parathyroid Neoplasms[MESH])
esophageal cancer	esophagus cancer	esophageal squamous cell neoplasm						esophag.{1,100}cancer	esophageal neoplasms [MESH]
gastric cancer	stomach cancer							gastric.{1,100}cancer	stomach neoplasms [MESH]
small intestine cancer	small intestinal cancer	cecal cancer	duodenal cancer	ileal cancer	jejunal cancer	appendiceal cancer		small intestin.{1,100}cancer	(cecal neoplasms[MESH] OR duodenal neoplasms[MESH] OR ileal neoplasms[MESH] OR jejunal neoplasms[MESH])
colon cancer	colonic cancer	colon adenocarcinoma						colon.{1,100}cancer	colonic neoplasms[MESH]
rectal cancer	rectum cancer							rectal.{1,100}cancer	rectal neoplasms[MESH]
colorectal cancer	colo rectal cancer	colorectal adenocarcinoma						colorectal.{1,100}cancer	colorectal neoplasms[MESH]
anal cancer	anorectal cancer	anus neoplasm	anal neoplasm	anal gland cancer				anal.{1,100}cancer	anus neoplasms[MESH]
liver cancer	hepatocellular cancer	hcc						liver.{1,100}cancer	liver neoplasms[MESH]
biliary cancer	cholangiocarcinoma	gallbladder cancer	biliary tract neoplasm					billiary.{1,100}cancer	biliary tract neoplasms[MESH]
pancreatic cancer	pancreas cancer	exocrine pancreas cancer	pancreatic adenocarcinoma					pancrea.{1,100}cancer	pancreatic neoplasms[MESH]
lung cancer	small cell lung cancer	non small cell lung cancer	nsclc	sclc				lung.{1,100}cancer	lung neoplasms[MESH]
melanoma								melanoma.{1,100}cancer	melanoma[MESH]
breast cancer	breast neoplasm							breast.{1,100}cancer	breast neoplasms[MESH]
uterine cancer	uterus cancer	endometrial cancer	cancer of the endometrium					uterine.{1,100}cancer	endometrial neoplasms[MESH]
cervical cancer	cervix cancer	cervical neoplasm	cervix neoplasm					cervical.{1,100}cancer	uterine cervical neoplasms[MESH]
ovarian cancer	ovary cancer	ovarian epithelial cancer						ovarian.{1,100}cancer	ovarian neoplasms[MESH]
vulvar cancer	vulva cancer	vulvar neoplasm						vulva.{1,100}cancer	vulvar neoplasms[MESH]
prostate cancer	prostatic cancer							prostat.{1,100}cancer	prostatic neoplasms[MESH]
testicular cancer	testes cancer	rete	sertoli cell tumor	leydig cell tumor				testicular.{1,100}cancer	testicular neoplasms[MESH]
penile cancer	penis cancer	penis neoplasm	penile neoplasm					penis.{1,100}cancer	penile neoplasms[MESH]
urothelial cancer	bladder cancer	ureter cancer	urethral cancer	transitional cell carcinoma				bladder.{1,100}cancer	(ureteral neoplasms[MESH] OR urethral neoplasms[MESH] OR urinary bladder neoplasms[MESH])
renal cell cancer	clear cell cancer	kidney cancer	renal cancer					kidney.{1,100}cancer	kidney neoplasms[MESH]
brain cancer	glioblastoma	astrocytoma	oligodendroma	meningioma	schwanoma	glioma		glial.{1,100}cancer	central nervous system neoplasms[MESH]
thyroid cancer	papillary thyoid	medulary thyoid	anaplastic thyoid	thyroid adenoma				thyroid.{1,100}cancer	thyroid neoplasms[MESH]
hodgkin's lymphoma	hodgkin disease	hodgkins disease						hodgkin lymphoma.{1,100}cancer	hodgkin disease[MESH]
non-hodgkin lymphoma	lymphoma	non hodgkin lymphoma						b-cell.{1,100}lymphoma	lymphoma, non-hodgkin[MESH]
myeloma	plasmacytoma	bence jones	plasma cell leukemia	kahler disease	plasma cell cancer			plasma cell.{1,100}myeloma	(neoplasms, plasma cell[MESH] OR multiple myeloma[MESH])
acute lymphocytic leukemia	acute lymphocytic lymphoma	acute lymphoblastic lymphoma	acute lymphoblastic leukemia					acute lympho.{1,100}leukemia	(leukemia, lymphoid[mesh] NOT (Leukemia, Lymphocytic, Chronic, B-Cell[mesh] OR Leukemia-Lymphoma, Adult T-Cell[mesh]))
cll	chronic lymphocytic leukemia	small lymphocytic leukemia	chronic b cell leukemia	adult t cell leukemia				chronic lymphocytic.{1,100}lymphoma	(Leukemia, Lymphocytic, Chronic, B-Cell[mesh] OR Leukemia-Lymphoma, Adult T-Cell[mesh])
aml	acute myeloid leukemia	acute myelogenous leukemia						acute myelogenous.{1,100}leukemia	Leukemia, Myeloid, Acute[MESH]
cml	chronic myeloid leukemia	chronic myelogenous leukemia						chronic myelogenous.{1,100}leukemia	(Leukemia, Myelogenous, Chronic, BCR-ABL Positive[MESH] OR Leukemia, Myeloid, Chronic, Atypical, BCR-ABL Negative[MESH])
