# Supplementary material for: Disease Specific Productivity of American Cancer Hospitals
Source: PLoS One. 2015 Mar 17;10(3):e0121233. doi: 10.1371/journal.pone.0121233 (PMC4364111; doi:10.1371/journal.pone.0121233)
Supplement: S2 Table — This is the list of sub-institutions that are combined in our analysis. For example, Barnes-Jewish Hospital, the Alvin J. Siteman cancer center (which is at Barnes-Jewish Hospital), and Washington University (which houses Barnes-Jewish Hospital) are all renamed Barnes-Jewish Hospital. In this case, Barnes-Jewish Hospital is used to reduce confusion with the University of Washington (Seattle). The synonyms were determined by manual search of the Clinicaltrials.gov database, the eponymous NCI cancer centers, and frequently encountered abbreviations. (CSV) [file pone.0121233.s002.csv]

Institution	Org name - Ctgov
Barnes-Jewish Hospital	Barnes-Jewish Hospital
Alvin J. Siteman Cancer Center	Barnes-Jewish Hospital
Washington University School of Medicine	Barnes-Jewish Hospital
Beth Israel Medical Center	Beth Israel Deaconess Medical Center
Beth Israel Deaconess Medical Center	Beth Israel Deaconess Medical Center
Case Comprehensive Cancer Center	Case Comprehensive Cancer Center
University Hospital Case Medical Center	Case Comprehensive Cancer Center
Seidman Cancer Center at UH Case Medical	Case Comprehensive Cancer Center
Case Western Reserve University	Case Comprehensive Cancer Center
City of Hope Medical Center	City of Hope Medical Center
Cornell University	Columbia University
Columbia University	Columbia University
Herbert Irving Comprehensive Cancer Center	Columbia University
Weill Medical College of Cornell University	Columbia University
Brigham and Women's Hospital	Dana-Farber Cancer Institute
Dana-Farber Cancer Institute	Dana-Farber Cancer Institute
Duke University	Duke University
Winship Cancer Institute	Emory University
Emory University	Emory University
Fox Chase Cancer Center	Fox Chase Cancer Center
University of South Florida	H. Lee Moffitt Cancer Center and Research Institute
H. Lee Moffitt Cancer Center and Research Institute	H. Lee Moffitt Cancer Center and Research Institute
Moffitt Cancer Center	H. Lee Moffitt Cancer Center and Research Institute
Hackensack University Medical Center	Hackensack University Medical Center
Hahnemann University	Hahnemann University
Drexel University	Hahnemann University
Houston Methodist	Houston Methodist
Indiana University	Indiana University
Sidney Kimmel Comprehensive Cancer Center	Johns Hopkins University
Johns Hopkins University	Johns Hopkins University
M.D. Anderson Cancer Center	M.D. Anderson Cancer Center
Masonic Cancer Center, University of Minnesota	Masonic Cancer Center, University of Minnesota
Children's Hospitals and Clinics of Minnesota	Masonic Cancer Center, University of Minnesota
University of Minnesota - Clinical and Translational Science Institute	Masonic Cancer Center, University of Minnesota
University of Minnesota	Masonic Cancer Center, University of Minnesota
The Cancer Center at the University of Minnesota	Masonic Cancer Center, University of Minnesota
Massachusetts Eye and Ear Infirmary	Massachusetts General Hospital
Massachusetts General Hospital	Massachusetts General Hospital
MGH	Massachusetts General Hospital
Mayo Clinic Rochester	Mayo Clinic Rochester
Mayo Clinic Not found	Mayo Clinic Rochester
Mayo Clinic Cancer Center	Mayo Clinic Rochester
Mayo Clinic Scottsdale	Mayo Clinic Scottsdale
Mayo Clinic Jacksonville	Mayo Clinic Jacksonville
Memorial Sloan-Kettering Cancer Center	Memorial Sloan-Kettering Cancer Center
New York University	New York University School of Medicine
Langone Medical Center	New York University School of Medicine
NYU	New York University School of Medicine
Mount Sinai School of Medicine	New York University School of Medicine
New York University School of Medicine	New York University School of Medicine
The Robert H. Lurie Comprehensive Cancer Center	Northwestern University
Northwestern Memorial Hospital	Northwestern University
Ann & Robert H Lurie Children's Hospital of Chicago	Northwestern University
Northwestern University	Northwestern University
Ohio State University	Ohio State University Comprehensive Cancer Center
OSU	Ohio State University Comprehensive Cancer Center
The Ohio State University	Ohio State University Comprehensive Cancer Center
The Arthur G. James Cancer Hospital & Richard J. Solove Research Institute	Ohio State University Comprehensive Cancer Center
Ohio State University Comprehensive Cancer Center	Ohio State University Comprehensive Cancer Center
OHSU Knight Cancer Institute	Oregon Health and Science University
Knight Cancer Institute	Oregon Health and Science University
OHSU	Oregon Health and Science University
Oregon Health and Science University	Oregon Health and Science University
University at Buffalo	Roswell Park Cancer Institute
SUNY Buffalo	Roswell Park Cancer Institute
RPCI	Roswell Park Cancer Institute
Roswell Park Cancer Institute	Roswell Park Cancer Institute
Stanford University	Stanford University
University Hospitals of Cleveland	The Cleveland Clinic
Lerner College of Medicine	The Cleveland Clinic
Cleveland Clinic Lerner College of Medicine	The Cleveland Clinic
Taussig Cancer Institute	Case Comprehensive Cancer Center
The Cleveland Clinic	The Cleveland Clinic
Kimmel Cancer Center	Thomas Jefferson University
Thomas Jefferson University	Thomas Jefferson University
Cedars-Sinai Medical Center	Cedars-Sinai Medical Center
University of California, Los Angeles	University of California, Los Angeles
Children's Hospital Los Angeles	University of California, Los Angeles
UCLA	University of California, Los Angeles
UC Los Angeles	University of California, Los Angeles
Jonsson Comprehensive Cancer Center	University of California, Los Angeles
UCSD	University of California, San Diego
UC San Diego	University of California, San Diego
University of California at San Diego	University of California, San Diego
Moores Cancer Center	University of California, San Diego
University of California, San Diego	University of California, San Diego
UCSF	University of California, San Francisco
University of California, San Francisco	University of California, San Francisco
Helen Diller Family Comprehensive Cancer Center	University of California, San Francisco
University of California at San Francisco	University of California, San Francisco
UC San Francisco	University of California, San Francisco
Comer Children's Hospital	University of Chicago
University of Chicago	University of Chicago
University of Colorado Cancer Center	University of Colorado, Denver
University of Colorado	University of Colorado, Denver
University of Colorado, Denver	University of Colorado, Denver
The Holden Comprehensive Cancer Center	University of Iowa
University of Iowa	University of Iowa
Children's Mercy Hospital Kansas City	University of Kansas
University of Kansas	University of Kansas
Marlene and Stewart Greenebaum Cancer Center	University of Maryland
University of Maryland	University of Maryland
University of Michigan	University of Michigan
Barbara Ann Karmanos Cancer Institute	University of Michigan
University of Michigan Cancer Center	University of Michigan
Eppley Institute	University of Nebraska
University of Nebraska	University of Nebraska
Nebraska Medical Center	University of Nebraska
Fred and Pamela Buffett Cancer Center	University of Nebraska
UNC Lineberger Comprehensive Cancer Center	University of North Carolina, Chapel Hill
UNC	University of North Carolina, Chapel Hill
UNC-CH	University of North Carolina, Chapel Hill
University of North Carolina	University of North Carolina, Chapel Hill
University of North Carolina, Chapel Hill	University of North Carolina, Chapel Hill
Abramson Cancer Center of the University of	University of Pennsylvania
Abramson Cancer Center	University of Pennsylvania
Hospital of the University of Pennsylvania	University of Pennsylvania
HUP	University of Pennsylvania
University of Pennsylvania	University of Pennsylvania
UPMC	University of Pittsburgh
UPMC Cancer Centers	University of Pittsburgh
University of Pittsburgh Cancer Institute	University of Pittsburgh
Montefiore Medical Center	University of Pittsburgh
University of Pittsburgh	University of Pittsburgh
USC	University of Southern California
Norris Comprehensive Cancer Center	University of Southern California
University of Southern California	University of Southern California
Fred Hutchinson Cancer Research Center	University of Washington
University of Washington	University of Washington
UW Carbone Cancer Center	University of Wisconsin, Madison
Carbone Cancer Center	University of Wisconsin, Madison
University of Wisconsin, Madison	University of Wisconsin, Madison
Vanderbilt University	Vanderbilt University
Vanderbilt-Ingram Cancer Center	Vanderbilt University
Comprehensive Cancer Center of Wake Forest University	Wake Forest University
Wake Forest Cancer Center CCOP Research Base	Wake Forest University
Wake Forest School of Medicine	Wake Forest University
Yale University	Yale University
Yale Cancer Center	Yale University
Smilow Cancer Hospital	Yale University
