# Supplementary material for: Disease Specific Productivity of American Cancer Hospitals
Source: PLoS One. 2015 Mar 17;10(3):e0121233. doi: 10.1371/journal.pone.0121233 (PMC4364111; doi:10.1371/journal.pone.0121233)
Supplement: S3 Table — This list shows the correlation of the number of clinical trials registered at Clinicaltrials.gov and the summed impact factor of PubMed publications for specific diseases and for cancer overall. (CSV) [file pone.0121233.s003.csv]

Disease	Slope	Intercept	r_value	p_value	std_error	r_squared
head and neck squamous cell cancer	8.236506119	-0.099646853	0.685192529	4.04E-08	1.263738062	0.469488801
esophageal cancer	4.829552941	0.652983529	0.647149853	3.81E-07	0.821189074	0.418802933
gastric cancer	6.332341371	0.348557107	0.662788111	1.57E-07	1.032616085	0.43928808
colorectal cancer	5.168347969	4.69696595	0.579047483	1.06E-05	1.050342888	0.335295987
liver cancer	7.325527669	3.971192845	0.456009128	0.000874406	2.06358619	0.207944325
biliary cancer	3.868654206	1.346742991	0.403913702	0.00362678	1.264664953	0.163146279
pancreatic cancer	6.600114964	2.747414234	0.382152558	0.006168686	2.303630012	0.146040578
lung cancer	12.48942975	10.1533719	0.758904513	1.70E-10	1.546858285	0.57593606
melanoma	13.18097163	8.160005536	0.715337703	5.31E-09	1.85846969	0.511708029
breast cancer	5.884657946	-1.046565991	0.66993186	1.03E-07	0.94128503	0.448808697
uterine cancer	4.861864496	0.373977941	0.695751018	2.04E-08	0.724475982	0.484069479
cervical cancer	0.867628049	0.644329268	0.200266103	0.163181559	0.612656494	0.040106512
ovarian cancer	10.38822107	8.260434097	0.45845686	0.000813255	2.906600954	0.210182693
prostate cancer	5.629039885	2.810848264	0.631872681	8.60E-07	0.996612404	0.399263085
urothelial cancer	2.320569397	2.404566974	0.392903522	0.00476569	0.783930199	0.154373178
renal cell cancer	5.032214892	1.673870895	0.48156517	0.000399169	1.321876729	0.231905013
brain cancer	9.557582834	1.850080838	0.870916648	2.03E-16	0.778418586	0.758495808
thyroid cancer	3.115237736	3.025708679	0.224723065	0.116651795	1.949711292	0.050500456
hodgkin's lymphoma	6.446410857	0.06226992	0.629317537	9.82E-07	1.149030123	0.396040563
non-hodgkin lymphoma	6.514039532	3.778744567	0.634684679	7.43E-07	1.144781746	0.402824642
myeloma	1.056714976	6.747327053	0.112010184	0.438670277	1.353125588	0.012546281
acute lymphocytic leukemia	2.273619718	-0.073478873	0.505866535	0.000178534	0.559598618	0.255900951
cll	6.065784753	0.985775785	0.489432345	0.00030965	1.559950252	0.239544021
aml	4.229996296	0.090187407	0.612769569	2.25E-06	0.787395772	0.375486545
cml	6.86984958	-0.893937714	0.689037949	3.16E-08	1.0429341	0.474773295
all cancers	7.925605396	-29.49381749	0.888119688	8.00E-18	0.592013927	0.788756581
