# Supplementary material for: Disease Specific Productivity of American Cancer Hospitals
Source: PLoS One. 2015 Mar 17;10(3):e0121233. doi: 10.1371/journal.pone.0121233 (PMC4364111; doi:10.1371/journal.pone.0121233)
Supplement: S4 Table — In combination with S5 Table, this represents a full accounting of the data underlying the summary measure used in the main body of the paper. (CSV) [file pone.0121233.s004.csv]

Org name - Ctgov	N/A head and neck squamous cell cancer	Phase 1 head and neck squamous cell cancer	Phase 2 head and neck squamous cell cancer	Phase 3 head and neck squamous cell cancer	All head and neck squamous cell cancer	Org name - Ctgov	N/A esophageal cancer	Phase 1 esophageal cancer	Phase 2 esophageal cancer	Phase 3 esophageal cancer	All esophageal cancer	Org name - Ctgov	N/A gastric cancer	Phase 1 gastric cancer	Phase 2 gastric cancer	Phase 3 gastric cancer	All gastric cancer	Org name - Ctgov	N/A small intestine cancer	Phase 1 small intestine cancer	Phase 2 small intestine cancer	Org name - Ctgov	N/A colon cancer	Phase 1 colon cancer	Phase 2 colon cancer	Phase 3 colon cancer	All colon cancer	Org name - Ctgov	N/A rectal cancer	Phase 1 rectal cancer	Phase 2 rectal cancer	Phase 3 rectal cancer	All rectal cancer	Org name - Ctgov	N/A colorectal cancer	Phase 1 colorectal cancer	Phase 2 colorectal cancer	Phase 3 colorectal cancer	All colorectal cancer	Org name - Ctgov	N/A anal cancer	Phase 1 anal cancer	Phase 2 anal cancer	Phase 3 anal cancer	All anal cancer	Org name - Ctgov	N/A liver cancer	Phase 1 liver cancer	Phase 2 liver cancer
Barnes-Jewish Hospital	2	2	2	0	6	Barnes-Jewish Hospital	1	0	2	0	3	Barnes-Jewish Hospital	0	0	0	0	0	Barnes-Jewish Hospital	0	0	0	Barnes-Jewish Hospital	3	0	0	0	3	Barnes-Jewish Hospital	0	0	1	0	1	Barnes-Jewish Hospital	2	1	1	0	4	Barnes-Jewish Hospital	0	0	0	0	0	Barnes-Jewish Hospital	2	0	1
Beth Israel Deaconess Medical Center	1	0	0	0	1	Beth Israel Deaconess Medical Center	0	0	0	0	0	Beth Israel Deaconess Medical Center	0	0	0	0	0	Beth Israel Deaconess Medical Center	0	0	0	Beth Israel Deaconess Medical Center	0	0	0	0	0	Beth Israel Deaconess Medical Center	0	0	2	0	2	Beth Israel Deaconess Medical Center	0	0	0	0	0	Beth Israel Deaconess Medical Center	0	0	0	0	0	Beth Israel Deaconess Medical Center	0	0	0
Case Comprehensive Cancer Center	1	0	1	1	3	Case Comprehensive Cancer Center	1	1	1	0	3	Case Comprehensive Cancer Center	0	0	1	0	1	Case Comprehensive Cancer Center	0	1	0	Case Comprehensive Cancer Center	5	1	0	0	6	Case Comprehensive Cancer Center	2	1	0	0	3	Case Comprehensive Cancer Center	4	2	0	0	6	Case Comprehensive Cancer Center	0	0	0	0	0	Case Comprehensive Cancer Center	1	1	1
City of Hope Medical Center	1	0	0	0	1	City of Hope Medical Center	1	1	0	0	2	City of Hope Medical Center	2	2	0	0	4	City of Hope Medical Center	0	0	0	City of Hope Medical Center	3	2	1	0	6	City of Hope Medical Center	4	2	1	0	7	City of Hope Medical Center	1	2	1	0	4	City of Hope Medical Center	0	0	0	0	0	City of Hope Medical Center	1	2	0
Columbia University	1	0	0	0	1	Columbia University	3	3	2	1	9	Columbia University	0	0	1	0	1	Columbia University	1	0	0	Columbia University	1	0	1	0	2	Columbia University	1	0	0	0	1	Columbia University	2	0	1	0	3	Columbia University	0	0	0	0	0	Columbia University	0	2	0
Dana-Farber Cancer Institute	1	2	3	0	6	Dana-Farber Cancer Institute	3	0	3	0	6	Dana-Farber Cancer Institute	1	0	3	0	4	Dana-Farber Cancer Institute	0	0	0	Dana-Farber Cancer Institute	1	0	1	0	2	Dana-Farber Cancer Institute	1	0	1	0	2	Dana-Farber Cancer Institute	2	2	5	0	9	Dana-Farber Cancer Institute	0	0	0	0	0	Dana-Farber Cancer Institute	0	0	1
Duke University	2	1	1	0	4	Duke University	1	0	0	0	1	Duke University	0	0	0	0	0	Duke University	0	0	0	Duke University	0	1	0	0	1	Duke University	0	0	0	0	0	Duke University	0	3	0	0	3	Duke University	0	0	0	0	0	Duke University	1	0	0
Emory University	0	2	1	0	3	Emory University	0	1	1	0	2	Emory University	0	0	0	0	0	Emory University	0	0	0	Emory University	0	0	0	0	0	Emory University	0	1	0	0	1	Emory University	0	0	0	0	0	Emory University	2	0	0	0	2	Emory University	2	1	2
Fox Chase Cancer Center	0	2	1	0	3	Fox Chase Cancer Center	0	0	1	0	1	Fox Chase Cancer Center	0	0	1	0	1	Fox Chase Cancer Center	0	0	0	Fox Chase Cancer Center	2	1	1	0	4	Fox Chase Cancer Center	2	0	1	0	3	Fox Chase Cancer Center	4	0	0	0	4	Fox Chase Cancer Center	0	0	0	0	0	Fox Chase Cancer Center	0	0	0
H. Lee Moffitt Cancer Center and Research Institute	0	1	0	0	1	H. Lee Moffitt Cancer Center and Research Institute	0	0	0	0	0	H. Lee Moffitt Cancer Center and Research Institute	0	0	0	0	0	H. Lee Moffitt Cancer Center and Research Institute	0	0	0	H. Lee Moffitt Cancer Center and Research Institute	0	0	0	0	0	H. Lee Moffitt Cancer Center and Research Institute	0	1	0	0	1	H. Lee Moffitt Cancer Center and Research Institute	2	0	1	0	3	H. Lee Moffitt Cancer Center and Research Institute	0	0	0	0	0	H. Lee Moffitt Cancer Center and Research Institute	0	0	1
Hackensack University Medical Center	0	0	0	0	0	Hackensack University Medical Center	0	0	0	0	0	Hackensack University Medical Center	0	0	0	0	0	Hackensack University Medical Center	0	0	0	Hackensack University Medical Center	0	0	0	0	0	Hackensack University Medical Center	0	0	0	0	0	Hackensack University Medical Center	0	0	0	0	0	Hackensack University Medical Center	0	0	0	0	0	Hackensack University Medical Center	0	0	0
Hahnemann University	0	0	1	0	1	Hahnemann University	0	0	0	0	0	Hahnemann University	0	0	0	0	0	Hahnemann University	0	0	0	Hahnemann University	0	0	0	0	0	Hahnemann University	0	0	0	0	0	Hahnemann University	0	0	0	0	0	Hahnemann University	0	0	0	0	0	Hahnemann University	0	0	0
Houston Methodist	0	0	0	0	0	Houston Methodist	0	0	0	0	0	Houston Methodist	0	0	0	0	0	Houston Methodist	0	0	0	Houston Methodist	0	0	0	0	0	Houston Methodist	0	0	0	0	0	Houston Methodist	0	0	0	0	0	Houston Methodist	0	0	0	0	0	Houston Methodist	0	0	0
Indiana University	0	0	0	0	0	Indiana University	0	0	0	0	0	Indiana University	0	0	0	0	0	Indiana University	0	0	0	Indiana University	1	0	0	0	1	Indiana University	0	0	0	0	0	Indiana University	5	0	0	0	5	Indiana University	1	0	1	0	2	Indiana University	0	2	0
Johns Hopkins University	1	4	2	0	7	Johns Hopkins University	0	0	3	0	3	Johns Hopkins University	1	0	1	0	2	Johns Hopkins University	0	0	0	Johns Hopkins University	1	1	1	0	3	Johns Hopkins University	0	1	1	0	2	Johns Hopkins University	0	2	3	0	5	Johns Hopkins University	0	0	0	0	0	Johns Hopkins University	1	0	4
M.D. Anderson Cancer Center	17	5	7	2	31	M.D. Anderson Cancer Center	2	3	2	1	8	M.D. Anderson Cancer Center	0	0	0	0	0	M.D. Anderson Cancer Center	1	0	0	M.D. Anderson Cancer Center	3	1	1	0	5	M.D. Anderson Cancer Center	1	0	1	0	2	M.D. Anderson Cancer Center	13	2	5	0	20	M.D. Anderson Cancer Center	2	0	1	0	3	M.D. Anderson Cancer Center	3	2	2
Masonic Cancer Center, University of Minnesota	2	2	1	0	5	Masonic Cancer Center, University of Minnesota	0	0	0	0	0	Masonic Cancer Center, University of Minnesota	0	0	0	0	0	Masonic Cancer Center, University of Minnesota	0	0	0	Masonic Cancer Center, University of Minnesota	0	1	0	0	1	Masonic Cancer Center, University of Minnesota	0	0	0	0	0	Masonic Cancer Center, University of Minnesota	1	1	0	0	2	Masonic Cancer Center, University of Minnesota	0	0	0	0	0	Masonic Cancer Center, University of Minnesota	1	2	0
Massachusetts General Hospital	0	0	0	0	0	Massachusetts General Hospital	1	0	0	1	2	Massachusetts General Hospital	1	0	1	1	3	Massachusetts General Hospital	0	0	0	Massachusetts General Hospital	1	1	0	0	2	Massachusetts General Hospital	0	2	1	0	3	Massachusetts General Hospital	3	0	3	0	6	Massachusetts General Hospital	1	0	0	0	1	Massachusetts General Hospital	5	2	2
Mayo Clinic Scottsdale	1	0	0	0	1	Mayo Clinic Scottsdale	1	0	0	0	1	Mayo Clinic Scottsdale	1	0	0	0	1	Mayo Clinic Scottsdale	1	0	0	Mayo Clinic Scottsdale	0	0	0	0	0	Mayo Clinic Scottsdale	0	0	0	0	0	Mayo Clinic Scottsdale	2	0	0	0	2	Mayo Clinic Scottsdale	1	0	0	0	1	Mayo Clinic Scottsdale	1	1	0
Mayo Clinic Jacksonville	0	0	0	0	0	Mayo Clinic Jacksonville	0	0	0	0	0	Mayo Clinic Jacksonville	2	0	0	0	2	Mayo Clinic Jacksonville	0	0	0	Mayo Clinic Jacksonville	2	0	0	0	2	Mayo Clinic Jacksonville	1	0	0	0	1	Mayo Clinic Jacksonville	2	0	0	0	2	Mayo Clinic Jacksonville	0	0	0	0	0	Mayo Clinic Jacksonville	0	0	0
Mayo Clinic Rochester	1	1	3	0	5	Mayo Clinic Rochester	0	1	0	0	1	Mayo Clinic Rochester	0	1	0	0	1	Mayo Clinic Rochester	0	1	0	Mayo Clinic Rochester	1	0	1	0	2	Mayo Clinic Rochester	0	0	0	0	0	Mayo Clinic Rochester	0	1	0	0	1	Mayo Clinic Rochester	0	1	0	0	1	Mayo Clinic Rochester	0	1	0
Memorial Sloan-Kettering Cancer Center	5	5	3	2	15	Memorial Sloan-Kettering Cancer Center	5	1	4	0	10	Memorial Sloan-Kettering Cancer Center	3	0	4	1	8	Memorial Sloan-Kettering Cancer Center	0	0	0	Memorial Sloan-Kettering Cancer Center	7	2	4	0	13	Memorial Sloan-Kettering Cancer Center	7	1	4	1	13	Memorial Sloan-Kettering Cancer Center	4	1	8	1	14	Memorial Sloan-Kettering Cancer Center	2	0	0	0	2	Memorial Sloan-Kettering Cancer Center	3	1	2
New York University School of Medicine	3	0	0	0	3	New York University School of Medicine	0	0	1	0	1	New York University School of Medicine	0	0	1	0	1	New York University School of Medicine	0	0	0	New York University School of Medicine	2	1	0	0	3	New York University School of Medicine	0	1	0	0	1	New York University School of Medicine	4	1	0	0	5	New York University School of Medicine	0	0	0	0	0	New York University School of Medicine	3	0	0
Northwestern University	1	0	0	0	1	Northwestern University	0	0	0	0	0	Northwestern University	0	0	0	0	0	Northwestern University	0	0	0	Northwestern University	2	0	0	0	2	Northwestern University	0	0	0	0	0	Northwestern University	7	0	2	0	9	Northwestern University	0	0	0	0	0	Northwestern University	2	2	1
Ohio State University Comprehensive Cancer Center	1	3	0	0	4	Ohio State University Comprehensive Cancer Center	1	0	1	0	2	Ohio State University Comprehensive Cancer Center	0	0	0	0	0	Ohio State University Comprehensive Cancer Center	0	0	0	Ohio State University Comprehensive Cancer Center	4	0	2	0	6	Ohio State University Comprehensive Cancer Center	3	1	2	0	6	Ohio State University Comprehensive Cancer Center	5	0	2	0	7	Ohio State University Comprehensive Cancer Center	0	0	0	0	0	Ohio State University Comprehensive Cancer Center	2	0	0
Oregon Health and Science University	1	1	1	0	3	Oregon Health and Science University	0	0	0	0	0	Oregon Health and Science University	0	0	0	0	0	Oregon Health and Science University	0	0	0	Oregon Health and Science University	0	0	0	0	0	Oregon Health and Science University	0	0	0	0	0	Oregon Health and Science University	1	0	1	0	2	Oregon Health and Science University	0	0	0	0	0	Oregon Health and Science University	0	0	0
Roswell Park Cancer Institute	4	2	2	0	8	Roswell Park Cancer Institute	2	1	1	0	4	Roswell Park Cancer Institute	1	1	2	0	4	Roswell Park Cancer Institute	0	0	0	Roswell Park Cancer Institute	1	1	2	0	4	Roswell Park Cancer Institute	0	1	4	0	5	Roswell Park Cancer Institute	1	0	4	0	5	Roswell Park Cancer Institute	0	0	0	0	0	Roswell Park Cancer Institute	3	2	0
Stanford University	7	3	2	0	12	Stanford University	2	0	0	0	2	Stanford University	1	0	1	0	2	Stanford University	0	0	0	Stanford University	7	2	0	0	9	Stanford University	5	2	0	0	7	Stanford University	4	0	0	0	4	Stanford University	5	0	0	0	5	Stanford University	7	1	1
The Cleveland Clinic	0	0	0	0	0	The Cleveland Clinic	0	0	0	0	0	The Cleveland Clinic	0	0	0	0	0	The Cleveland Clinic	0	0	0	The Cleveland Clinic	2	0	0	0	2	The Cleveland Clinic	2	0	0	0	2	The Cleveland Clinic	1	0	0	0	1	The Cleveland Clinic	0	0	0	0	0	The Cleveland Clinic	0	0	0
Thomas Jefferson University	2	0	0	0	2	Thomas Jefferson University	0	0	0	0	0	Thomas Jefferson University	0	0	0	0	0	Thomas Jefferson University	0	0	0	Thomas Jefferson University	0	1	0	0	1	Thomas Jefferson University	0	0	0	0	0	Thomas Jefferson University	0	1	0	0	1	Thomas Jefferson University	0	0	0	0	0	Thomas Jefferson University	0	1	1
University of California, Los Angeles	0	0	0	0	0	University of California, Los Angeles	0	0	0	0	0	University of California, Los Angeles	0	0	0	0	0	University of California, Los Angeles	0	0	0	University of California, Los Angeles	0	0	0	1	1	University of California, Los Angeles	0	0	0	1	1	University of California, Los Angeles	0	0	0	1	1	University of California, Los Angeles	1	0	0	0	1	University of California, Los Angeles	0	0	1
University of California, Los Angeles	0	0	0	0	0	University of California, Los Angeles	0	0	0	0	0	University of California, Los Angeles	0	0	0	0	0	University of California, Los Angeles	0	0	0	University of California, Los Angeles	0	0	0	1	1	University of California, Los Angeles	0	0	0	1	1	University of California, Los Angeles	0	0	0	1	1	University of California, Los Angeles	1	0	0	0	1	University of California, Los Angeles	0	0	1
University of California, San Diego	0	0	0	0	0	University of California, San Diego	0	0	0	0	0	University of California, San Diego	0	0	0	0	0	University of California, San Diego	0	0	0	University of California, San Diego	0	0	0	0	0	University of California, San Diego	0	0	1	0	1	University of California, San Diego	0	0	1	0	1	University of California, San Diego	0	0	0	0	0	University of California, San Diego	0	0	1
University of California, San Francisco	1	0	1	0	2	University of California, San Francisco	0	0	0	0	0	University of California, San Francisco	0	0	0	0	0	University of California, San Francisco	0	0	0	University of California, San Francisco	0	0	0	0	0	University of California, San Francisco	0	0	0	0	0	University of California, San Francisco	4	0	0	0	4	University of California, San Francisco	0	0	1	0	1	University of California, San Francisco	1	2	2
University of Chicago	2	2	4	0	8	University of Chicago	1	1	0	0	2	University of Chicago	1	1	0	0	2	University of Chicago	0	0	0	University of Chicago	1	1	0	0	2	University of Chicago	0	2	0	0	2	University of Chicago	1	1	0	0	2	University of Chicago	1	0	0	0	1	University of Chicago	1	1	0
University of Colorado, Denver	0	2	0	0	2	University of Colorado, Denver	0	0	0	0	0	University of Colorado, Denver	0	0	0	0	0	University of Colorado, Denver	0	0	0	University of Colorado, Denver	0	0	0	0	0	University of Colorado, Denver	0	0	0	0	0	University of Colorado, Denver	0	1	0	0	1	University of Colorado, Denver	0	0	0	0	0	University of Colorado, Denver	0	0	0
University of Iowa	1	0	2	0	3	University of Iowa	0	0	0	0	0	University of Iowa	0	0	0	0	0	University of Iowa	0	0	0	University of Iowa	1	0	0	0	1	University of Iowa	0	0	0	0	0	University of Iowa	1	0	0	0	1	University of Iowa	0	0	1	0	1	University of Iowa	0	0	0
University of Kansas	0	0	0	0	0	University of Kansas	0	0	0	0	0	University of Kansas	0	0	0	0	0	University of Kansas	0	0	0	University of Kansas	0	0	0	0	0	University of Kansas	0	0	0	0	0	University of Kansas	0	1	0	0	1	University of Kansas	0	0	0	0	0	University of Kansas	0	0	0
University of Maryland	2	1	0	0	3	University of Maryland	1	0	0	0	1	University of Maryland	0	0	0	0	0	University of Maryland	0	0	0	University of Maryland	0	0	0	0	0	University of Maryland	0	0	0	0	0	University of Maryland	2	0	0	0	2	University of Maryland	0	0	0	0	0	University of Maryland	0	0	0
University of Michigan	3	1	5	0	9	University of Michigan	0	0	0	0	0	University of Michigan	0	0	0	0	0	University of Michigan	0	0	0	University of Michigan	1	2	0	0	3	University of Michigan	1	1	0	0	2	University of Michigan	3	2	0	0	5	University of Michigan	0	0	0	0	0	University of Michigan	2	0	1
University of Nebraska	2	0	0	0	2	University of Nebraska	1	0	1	0	2	University of Nebraska	0	0	0	0	0	University of Nebraska	0	0	0	University of Nebraska	0	0	0	0	0	University of Nebraska	0	0	0	0	0	University of Nebraska	0	0	0	0	0	University of Nebraska	0	0	0	0	0	University of Nebraska	1	1	0
University of North Carolina, Chapel Hill	2	0	4	0	6	University of North Carolina, Chapel Hill	0	0	0	0	0	University of North Carolina, Chapel Hill	0	0	0	0	0	University of North Carolina, Chapel Hill	0	0	0	University of North Carolina, Chapel Hill	4	0	0	0	4	University of North Carolina, Chapel Hill	1	1	0	0	2	University of North Carolina, Chapel Hill	4	5	1	0	10	University of North Carolina, Chapel Hill	1	0	0	0	1	University of North Carolina, Chapel Hill	1	3	1
University of Pennsylvania	2	1	1	0	4	University of Pennsylvania	1	0	0	0	1	University of Pennsylvania	0	0	0	0	0	University of Pennsylvania	0	0	0	University of Pennsylvania	1	1	1	0	3	University of Pennsylvania	1	1	2	0	4	University of Pennsylvania	3	1	0	0	4	University of Pennsylvania	0	0	0	0	0	University of Pennsylvania	1	2	0
University of Pittsburgh	2	3	6	0	11	University of Pittsburgh	0	0	1	0	1	University of Pittsburgh	0	0	1	0	1	University of Pittsburgh	0	0	1	University of Pittsburgh	1	1	1	0	3	University of Pittsburgh	1	0	0	0	1	University of Pittsburgh	0	4	3	1	8	University of Pittsburgh	0	0	0	0	0	University of Pittsburgh	1	2	2
University of Southern California	0	0	0	0	0	University of Southern California	0	0	0	0	0	University of Southern California	0	0	0	0	0	University of Southern California	0	0	0	University of Southern California	0	1	0	0	1	University of Southern California	0	1	1	0	2	University of Southern California	0	2	0	0	2	University of Southern California	0	0	0	0	0	University of Southern California	0	0	0
University of Washington	1	1	1	0	3	University of Washington	0	0	0	0	0	University of Washington	0	0	0	0	0	University of Washington	0	0	0	University of Washington	1	0	1	0	2	University of Washington	0	0	1	0	1	University of Washington	0	0	1	0	1	University of Washington	0	0	0	0	0	University of Washington	1	1	1
University of Wisconsin, Madison	0	0	0	0	0	University of Wisconsin, Madison	0	1	0	0	1	University of Wisconsin, Madison	0	0	0	0	0	University of Wisconsin, Madison	0	0	0	University of Wisconsin, Madison	1	0	0	0	1	University of Wisconsin, Madison	0	0	0	0	0	University of Wisconsin, Madison	0	0	1	0	1	University of Wisconsin, Madison	0	0	1	0	1	University of Wisconsin, Madison	0	0	0
Vanderbilt University	5	2	0	0	7	Vanderbilt University	0	0	0	0	0	Vanderbilt University	0	0	0	0	0	Vanderbilt University	0	1	0	Vanderbilt University	1	0	1	0	2	Vanderbilt University	1	0	1	0	2	Vanderbilt University	3	0	2	0	5	Vanderbilt University	1	0	0	0	1	Vanderbilt University	1	1	0
Wake Forest University	4	2	1	1	8	Wake Forest University	0	1	0	0	1	Wake Forest University	0	0	0	0	0	Wake Forest University	0	0	0	Wake Forest University	3	0	0	0	3	Wake Forest University	2	1	0	0	3	Wake Forest University	3	0	1	0	4	Wake Forest University	0	0	0	0	0	Wake Forest University	1	0	1
Yale University	1	0	0	0	1	Yale University	0	0	1	0	1	Yale University	0	0	1	0	1	Yale University	0	0	0	Yale University	0	1	0	0	1	Yale University	0	0	0	0	0	Yale University	0	1	1	0	2	Yale University	0	0	0	0	0	Yale University	0	0	1
[truncated: 143 more columns]
