# Supplementary material for: Disease Specific Productivity of American Cancer Hospitals
Source: PLoS One. 2015 Mar 17;10(3):e0121233. doi: 10.1371/journal.pone.0121233 (PMC4364111; doi:10.1371/journal.pone.0121233)
Supplement: S5 Table — (CSV) [file pone.0121233.s005.csv]

Institution	Impact factor - head and neck squamous cell cancer Clinical Trial	Paper count - head and neck squamous cell cancer Clinical Trial	Impact factor - head and neck squamous cell cancer Clinical Trial, Phase II	Paper count - head and neck squamous cell cancer Clinical Trial, Phase II	Impact factor - esophageal cancer Clinical Trial	Paper count - esophageal cancer Clinical Trial	Impact factor - esophageal cancer Clinical Trial, Phase II	Paper count - esophageal cancer Clinical Trial, Phase II	Impact factor - gastric cancer Clinical Trial	Paper count - gastric cancer Clinical Trial	Impact factor - gastric cancer Clinical Trial, Phase II	Paper count - gastric cancer Clinical Trial, Phase II	Impact factor - small intestine cancer Clinical Trial	Paper count - small intestine cancer Clinical Trial	Impact factor - small intestine cancer Clinical Trial, Phase II	Paper count - small intestine cancer Clinical Trial, Phase II	Impact factor - colon cancer Clinical Trial	Paper count - colon cancer Clinical Trial	Impact factor - colon cancer Clinical Trial, Phase II	Paper count - colon cancer Clinical Trial, Phase II	Impact factor - rectal cancer Clinical Trial	Paper count - rectal cancer Clinical Trial	Impact factor - rectal cancer Clinical Trial, Phase II	Paper count - rectal cancer Clinical Trial, Phase II	Impact factor - colorectal cancer Clinical Trial	Paper count - colorectal cancer Clinical Trial	Impact factor - colorectal cancer Clinical Trial, Phase II	Paper count - colorectal cancer Clinical Trial, Phase II	Impact factor - anal cancer Clinical Trial	Paper count - anal cancer Clinical Trial	Impact factor - anal cancer Clinical Trial, Phase II	Paper count - anal cancer Clinical Trial, Phase II	Impact factor - liver cancer Clinical Trial	Paper count - liver cancer Clinical Trial	Impact factor - liver cancer Clinical Trial, Phase II	Paper count - liver cancer Clinical Trial, Phase II	Impact factor - biliary cancer Clinical Trial	Paper count - biliary cancer Clinical Trial	Impact factor - biliary cancer Clinical Trial, Phase II	Paper count - biliary cancer Clinical Trial, Phase II	Impact factor - pancreatic cancer Clinical Trial	Paper count - pancreatic cancer Clinical Trial	Impact factor - pancreatic cancer Clinical Trial, Phase II	Paper count - pancreatic cancer Clinical Trial, Phase II	Impact factor - lung cancer Clinical Trial	Paper count - lung cancer Clinical Trial	Impact factor - lung cancer Clinical Trial, Phase II	Paper count - lung cancer Clinical Trial, Phase II	Impact factor - melanoma Clinical Trial
Barnes-Jewish Hospital/Washington University	10.991	4	7.856	1	15.416	2	0	0	0	0	0	0	0	0	0	0	13.937	3	0	0	28.48	4	24.636	3	65.858	11	24.636	3	0	0	0	0	7.535	2	0	0	7.507	2	1.082	1	27.03	6	7.492	1	147.776	19	78.414	9	23.977
Beth Israel Deaconess Medical Center	0	0	0	0	0	0	0	0	0	0	0	0	0	0	0	0	11.675	1	0	0	0	0	0	0	11.675	1	0	0	0	0	0	0	0	0	0	0	0	0	0	0	8.552	2	0	0	29.435	4	3.661	1	58.881
Seidman Cancer Center at UH Case Medical	4.105	1	4.105	1	0	0	0	0	0	0	0	0	0	0	0	0	0	0	0	0	0	0	0	0	0	0	0	0	0	0	0	0	0	0	0	0	0	0	0	0	6.736	2	6.736	2	22.033	2	0	1	0
City of Hope	1.725	1	1.725	1	0	0	0	0	0	0	0	0	0	0	0	0	4.239	1	0	0	36.696	8	29.754	6	43.34	11	29.754	6	0	0	0	0	3.73	2	3.73	2	0	0	0	0	2.386	1	0	0	13.522	4	2.005	1	0
New York-Presbyterian University Hospital of Columbia and Cornell	20.589	7	0	0	29.556	5	25.39	3	26.474	5	26.474	4	0	0	0	0	16.669	4	0	0	9.609	3	0	0	93.593	18	28.947	3	9.609	3	0	0	48.961	9	36.744	2	7.711	2	2.833	1	45.593	7	12.37	3	184.721	30	100.448	16	37.339
Dana-Farber/Brigham and Women's Cancer Center	103.476	11	10.713	2	55.038	4	16.76	3	59.39	5	16.76	3	0	0	0	0	156.137	16	0	0	0	0	0	0	342.501	40	19.508	3	0	0	0	0	34.384	5	6.425	1	2.117	1	2.117	1	77.253	6	77.253	6	303.121	32	89.677	8	135.284
Duke University Medical Center	39.779	5	24.797	2	9.549	2	0	0	5.444	1	0	0	0	0	0	0	34.726	3	0	0	26.192	3	26.192	3	180.273	19	48.606	10	0	0	0	0	16.374	4	0	0	0	0	0	0	3.91	1	0	0	53.233	13	29.799	4	74.262
Emory University Hospital	15.598	2	0	0	0	0	0	0	0	0	0	0	0	0	0	0	0	0	0	0	7.856	1	7.856	1	43.59	9	7.856	1	0	0	0	0	20.372	6	0	0	11.53	3	0	0	19.716	5	2.1	1	176.415	18	98.594	10	2.075
Fox Chase Cancer Center	9.56	3	6.425	1	8.239	2	6.425	1	0	0	0	0	0	0	0	0	0	0	0	0	26.582	3	22.477	2	68.211	11	22.477	3	22.477	2	22.477	2	2.005	1	2.005	1	0	0	0	0	23.21	3	2.005	1	31.274	6	3.661	1	3.873
Moffitt Cancer Center	4.105	1	4.105	1	11.932	3	7.766	2	0	0	0	0	0	0	0	0	0	0	0	0	17.862	2	4.105	1	41.287	7	18.858	4	13.757	1	0	0	6.425	1	6.425	1	0	0	0	0	35.381	5	4.364	1	95.396	14	82.23	10	161.425
Hackensack University Medical Center	0	0	0	0	0	0	0	0	0	0	0	0	0	0	0	0	0	0	0	0	0	0	0	0	0	0	0	0	0	0	0	0	0	0	0	0	0	0	0	0	0	0	0	0	0	1	0	0	0
Hahnemann University Hospital	0	0	0	0	0	0	0	0	0	0	0	0	0	0	0	0	0	0	0	0	0	0	0	0	0	0	0	0	0	0	0	0	0	1	0	0	0	0	0	0	0	0	0	0	0	0	0	0	0
Houston Methodist Hospital	0	0	0	0	0	0	0	0	0	0	0	0	0	0	0	0	0	0	0	0	0	0	0	0	0	0	0	0	0	0	0	0	0	0	0	0	0	0	0	0	0	0	0	0	0	0	0	0	0
IU Health Academic Health Center	1.63	1	0	0	7.322	2	7.322	2	0	0	0	0	2.826	1	0	0	15.383	4	0	0	7.711	2	2.833	1	50.922	12	2.833	1	0	0	0	0	11.724	4	7.571	2	3.91	1	3.91	1	53.319	12	6.843	3	56.861	14	26.959	7	53.298
Johns Hopkins Hospital	111.586	16	13.757	1	12.734	2	0	0	63.336	3	0	0	11.658	2	0	0	5.037	2	0	0	11.484	3	0	0	200.702	21	1.327	1	2.83	1	0	0	104.356	25	34.41	5	27.709	6	0	0	205.701	18	13.602	3	259.113	19	87.183	10	153.444
University of Texas MD Anderson Cancer Center	233.119	30	93.403	15	65.024	9	6.11	2	42.28	3	0	0	0	0	0	0	12.16	2	4.878	1	72.055	8	8.21	2	255.107	27	59.706	8	48.398	2	0	0	161.949	20	64.721	7	27.322	3	18.372	1	222.798	20	146.317	14	638.568	73	232.291	30	267.616
University of Minnesota Medical Center	0	0	0	0	0	0	0	0	0	0	0	0	0	0	0	0	8.087	1	0	0	7.298	2	0	0	36.204	7	0	0	4.166	1	0	0	0	0	0	0	3.159	1	0	0	5.058	2	1.725	1	70.425	9	10.266	3	28.648
Massachusetts General Hospital	6.425	1	0	0	21.594	2	0	0	26.643	3	0	0	0	0	0	0	0	0	0	0	5.797	2	0	0	46.798	10	3.91	1	0	0	0	0	64.457	11	43.575	7	22.589	1	22.589	1	9.965	3	3.357	1	438.939	32	99.115	11	153.146
Mayo Clinic Scottsdale	2.83	1	0	0	0	0	0	0	0	1	0	0	0	0	0	0	4.166	1	0	0	18.372	1	0	0	75.836	3	0	0	18.372	1	0	0	0	0	0	0	0	0	0	0	0	0	0	0	0	0	0	0	0
Mayo Clinic Jacksonville	1.718	1	0	0	0	0	0	0	0	0	0	0	0	0	0	0	0	0	0	0	0	0	0	0	18.372	1	0	0	0	0	0	0	3.357	1	3.357	1	0	0	0	0	0	0	0	0	3.434	1	0	0	0
Mayo Clinic Rochester	0	1	0	0	22.889	5	10.155	3	3.661	1	3.661	1	0	0	0	0	149.57	11	0	0	0	0	0	0	293.284	24	23.28	2	0	0	0	0	25.967	5	22.382	3	11.675	2	0	1	28.659	4	10.111	1	49.165	14	25.228	6	34.633
Memorial Sloan-Kettering Cancer Center	116.42	16	66.912	7	38.764	5	36.917	4	54.324	8	42.106	4	2.606	2	0	0	28.03	6	4.166	1	45.499	6	0	0	203.563	28	59.282	4	3.552	2	0	0	134.504	19	28.707	3	21.97	5	11.467	2	32.145	9	13.753	3	302.857	47	159.8	24	288.65
NYU Langone Medical Center	32.797	9	11.321	3	0	0	0	0	1.725	1	1.725	1	0	0	0	0	8.044	2	0	0	0	0	0	0	41.083	8	0	0	0	0	0	0	21.896	4	3.357	1	0	0	0	0	67.592	4	4.166	1	15.767	5	0	0	32.712
Northwestern Memorial Hospital	8.87	4	0	0	1.814	1	0	0	10.654	2	0	0	0	0	0	0	33.967	5	0	0	0	0	0	0	102.025	13	18.372	2	0	0	0	0	73.699	15	28.05	5	11.213	2	3.357	1	26.582	3	26.582	3	72.04	8	27.569	3	20.089
Ohio State University James Cancer Hospital	7.598	3	0	0	8.569	3	8.569	2	3.661	1	3.661	1	0	0	0	0	32.129	2	0	0	0	0	0	0	67.55	9	0	0	0	0	0	0	24.272	6	17.839	4	20.639	2	20.639	2	34.893	10	11.644	3	42.726	11	31.359	7	9.263
Oregon Health and Science University	1.63	1	0	0	0	0	0	0	10.111	1	0	0	0	0	0	0	23.35	2	0	0	0	0	0	0	23.35	2	0	0	0	0	0	0	0	0	0	0	0	0	0	0	0	0	0	0	10.983	3	3.661	1	0
Roswell Park Cancer Institute	3.26	2	0	0	2.267	2	2.267	1	0	0	0	0	0	0	0	0	0	0	0	0	7.032	2	4.105	1	21.452	5	10.783	3	0	0	0	0	5.042	1	5.042	1	0	0	0	0	68.489	4	5.042	1	56.424	11	48.985	8	35.909
Stanford Hospital and Clinics	39.033	6	0	0	0	0	0	0	0	0	0	0	0	0	0	0	35.819	4	0	0	0	0	0	0	68.325	10	11.96	2	0	0	0	0	25.721	7	6.223	2	0	0	0	0	11.597	3	4.105	1	92.065	20	44.627	9	39.644
Cleveland Clinic	6.27	2	6.27	2	17.371	5	10.679	3	5.475	2	3.661	1	0	0	0	0	6.551	2	0	0	11.65	3	0	0	34.449	9	0	0	0	0	0	0	1.082	1	0	0	0	0	0	0	2.833	1	2.833	1	34.422	7	3.661	1	8.258
Thomas Jefferson University Hospital	6.571	4	0	0	2.1	1	0	0	0	0	0	0	0	0	0	0	0	0	0	0	0	0	0	0	38.586	6	1.676	1	0	0	0	0	36.849	7	2.117	1	4.549	1	0	0	40.166	7	0	0	33.686	5	7.539	2	14.891
Cedars-Sinai Medical Center	0	0	0	0	0	0	0	0	0	0	0	0	0	0	0	0	0	0	0	0	0	0	0	0	0	0	0	0	0	0	0	0	0	0	0	0	0	0	0	0	0	0	0	0	36.744	3	18.372	1	0
UCLA Medical Center	14.116	4	1.718	1	10.486	2	5.042	1	0	0	0	0	0	0	0	0	4.301	1	0	0	0	0	0	0	102.375	14	13.328	3	0	0	0	0	10.753	2	7.742	1	0	0	0	0	21.089	3	4.878	1	167.174	11	0	0	106.953
UC San Diego Medical Center	0	0	0	0	0	0	0	0	0	0	0	0	0	0	0	0	0	0	0	0	0	0	0	0	3.184	2	0	0	0	0	0	0	2.776	1	0	0	0	0	0	0	0	0	0	0	20.377	2	0	0	0
UCSF Medical Center	0	0	0	0	4.105	1	0	0	0	0	0	0	0	0	0	0	20.489	2	0	0	65.788	3	0	0	127.997	15	0	0	65.788	3	0	0	17.89	5	0	0	2.005	1	0	0	21.274	7	16.436	5	15.609	5	0	0	44.486
University of Chicago Medical Center	103.265	13	75.611	10	2.14	1	2.14	1	4.24	2	2.14	1	0	0	0	0	0	0	0	0	0	0	0	0	58.281	8	7.523	2	0	0	0	0	14.985	5	12.885	4	0	0	0	0	57.626	6	11.787	3	43.962	9	15.324	5	28.036
University of Colorado Hospital	4.105	1	0	0	6.222	2	4.105	1	0	0	0	0	0	0	0	0	0	0	0	0	6.11	2	6.11	2	20.286	6	6.11	2	0	0	0	0	28.258	5	22.477	2	0	0	0	0	7.865	4	3.357	2	140.303	15	63.685	5	25.086
University of Iowa Hospitals and Clinics	11.034	4	0	0	0	0	0	0	0	0	0	0	0	0	0	0	4.106	2	0	0	0	0	0	0	6.159	3	0	0	0	0	0	0	0	0	0	0	0	0	0	0	4.421	2	0	0	18.372	1	0	0	5.454
University of Kansas Hospital	18.372	1	18.372	1	0	0	0	0	0	0	0	0	0	0	0	0	4.878	1	0	0	0	0	0	0	4.878	1	0	0	0	0	0	0	0	0	0	0	0	0	0	0	0	0	0	0	22.033	2	3.661	1	1.561
University of Maryland Medical Center	34.165	6	4.105	1	6.692	2	0	0	0	0	0	0	0	0	0	0	0	0	0	0	0	0	0	0	0	2	0	0	0	0	0	0	4.105	1	0	0	0	0	0	0	43.485	5	2.802	1	118.027	17	59.007	8	0
University of Michigan Hospitals and Health Centers	48.212	15	12.882	5	0	0	0	0	6.425	1	6.425	1	0	0	0	0	11.304	4	0	0	0	0	0	0	95.421	23	10.574	3	0	0	0	0	71.773	7	14.281	2	4.105	1	0	0	62.866	12	19.423	5	89.198	15	23.902	6	15.361
Nebraska Medical Center	6.395	3	0	0	0	0	0	0	0	0	0	0	0	0	0	0	2.577	1	0	0	2.005	1	0	0	14.262	4	0	0	0	0	0	0	0	0	0	0	0	0	0	0	6.192	2	0	0	0	0	0	0	0
University of North Carolina Hospitals	11.078	5	0	0	58.43	8	0	0	0	0	0	0	0	0	0	0	4.123	2	0	0	9.85	3	8.174	2	97.786	19	8.174	2	0	0	0	0	18.372	2	18.372	1	0	0	0	0	0	0	0	0	152.748	21	105.248	16	44.6
Hospital of the University of Pennsylvania	22.542	5	0	0	0	0	0	0	18.372	1	18.372	1	0	0	0	0	30.047	2	0	0	0	0	0	0	107.603	8	0	0	0	0	0	0	20.479	4	10.631	2	7.856	1	0	0	37.727	3	0	0	36.762	5	7.856	1	104.969
UPMC-University of Pittsburgh Medical Center	93.812	16	48.541	7	8.619	3	3.741	1	6.33	1	0	0	0	0	0	0	41.652	3	4.908	1	25.638	4	0	0	178.096	21	12.769	5	2.267	2	0	0	51.271	14	12.365	3	2.833	1	2.833	1	17.087	5	4.166	1	161.155	18	50.259	6	123.766
USC Norris Cancer Hospital	0	1	0	0	15.916	3	0	0	6.425	1	6.425	1	0	0	0	0	0	0	0	0	3.974	1	0	0	80.723	17	9.258	2	0	0	0	0	39.577	3	0	0	6.19	2	6.19	2	3.357	1	3.357	1	12.364	4	12.364	3	62.049
University of Washington Medical Center	20.002	2	18.372	1	0	0	0	0	0	0	0	0	0	0	0	0	53.664	8	0	0	3.132	1	0	0	151.015	21	0	0	0	0	0	0	0	0	0	0	0	0	0	0	53.298	1	0	0	55.511	8	0	0	37.69
University of Wisconsin Hospital and Clinics	6.426	2	0	0	0	0	0	0	0	0	0	0	0	0	0	0	0	0	0	0	7.298	2	0	0	61.837	10	1.676	2	0	0	0	0	7.742	3	0	2	21.729	2	18.372	1	29.274	7	7.267	2	104.807	21	21.489	5	7.867
Vanderbilt University Medical Center	42.979	8	25.272	4	2.876	1	0	0	26.056	3	0	0	0	0	0	0	0	0	0	0	4.105	1	4.105	1	32.84	7	19.746	5	4.105	1	4.105	1	4.218	1	4.218	1	0	0	0	0	10.782	3	0	0	83.893	10	58.186	7	109.806
Wake Forest Baptist Medical Center	0	0	0	0	0	0	0	0	2.776	1	0	0	8.715	2	0	0	4.549	1	0	0	0	0	0	0	16.925	4	0	0	0	0	0	0	4.166	1	0	0	0	0	0	0	0	0	0	0	10.983	3	7.322	2	1.798
Yale-New Haven Hospital	9.807	4	0	0	0	0	0	0	0	0	0	0	4.364	1	0	0	9.859	2	0	0	0	0	0	0	34.815	6	0	0	0	0	0	0	0	0	0	0	0	0	0	0	15.635	6	5.103	3	122.099	9	25.694	3	38.136
[truncated: 95 more columns]
